# Supplementary material for: Restraint Stress Disrupted Intestinal Homeostasis via 5-HT/HTR7/Wnt/β-Catenin/NF-kB Signaling
Source: Int J Mol Sci. 2025 Apr 24;26(9):4021. doi: 10.3390/ijms26094021 (PMC12071331; doi:10.3390/ijms26094021)
Supplement: Supplementary file 1 [file ijms-26-04021-s001.zip]

Archive with 1 entries (1 files):
- ijms-3435079-supplementary.pdf
